# Supplementary material for: Head Size in Phelan–McDermid Syndrome: A Literature Review and Pooled Analysis of 198 Patients Identifies Candidate Genes on 22q13
Source: Genes (Basel). 2023 Feb 21;14(3):540. doi: 10.3390/genes14030540 (PMC10048319; doi:10.3390/genes14030540)
Supplement: Supplementary file 1 [file genes-14-00540-s001.zip]

Archive with 1 entries (1 files):
- genes-2139638-supplementary.xls
