# Supplementary material for: Head Size in Phelan–McDermid Syndrome: A Literature Review and Pooled Analysis of 198 Patients Identifies Candidate Genes on 22q13
Source: Genes (Basel). 2023 Feb 21;14(3):540. doi: 10.3390/genes14030540 (PMC10048319; doi:10.3390/genes14030540)
Supplement: Supplementary file 1 [file genes-14-00540-s001.zip › genes-2139638-supplementary.xls]

## Sheet: Head_Size_in_PMS_Literature
Author_year	year_of_study	Country of study	unique_ID	age	sex	OFCPercentile	MRI performed ? Yes, no, Not available, unknown	MRIfindings per publication	headsizeperpub	deletion start, hg19	deletion stop, hg19	deletion size, hg19	SHANK3 status
Anderlid, 2002	2002	Sweden	Anderlid_2002	33	female		unk		Normo	51122500	51300000	177500	partially or fully missing
Bartsch, 2010	2010	Germany	Bartsch_2010_1	4.3	female	50	unk		Normo	45559726	51234440	5674714	partially or fully missing
Battini, 2004	2004	Italy	Battini_2004_1	3.9	female		unk		Micro	48800000	51300000	2500000	partially or fully missing
Bisgaard, 2009	2009	Denmark	Bisgaard_2009_2	0.92	male	95	no		Macro	42569618	51218950	8649332	partially or fully missing
Boccuto_2018	2018	USA	Boccuto_2018_1	20	male	82.5	yes	diffuse white mater hypomylenation	Normo	51123491	51224252	100761	partially or fully missing
Bonaglia, 2006, 2011	2006	Italy	Bona_2006_P31	17	female		unk		Normo	51122500	51300000	177500	partially or fully missing
Bonaglia, 2009	2009	Italy	Bonaglia_2009_1	0	female	75	yes	Cavum vergae and large septum pellucidum cysts	Normo	42337000	51234440	8897440	partially or fully missing
Bonaglia, 2009	2009	Italy	Bonaglia_2009_2	0	female	10	yes	Moderate enlargement of lateral ventricles and of hemispheric subarachnoid spaces; delayed myelinization patterns	Normo	42169500	51234440	9064940	partially or fully missing
Bonaglia, 2011	2011	Italy	Bonaglia_2011_P42	8	male	99	unk		Macro	51164000	51181000	17000	partially or fully missing
Bonaglia, 2011	2011	Italy	Bonaglia_2011_P33	41	male	97	no		Macro	49260000	51300000	2040000	partially or fully missing
Bonaglia, 2011	2011	Italy	Bonaglia_2011_P10	40	female	97	unk		Macro	43200000	51300000	8100000	partially or fully missing
Bonaglia, 2011	2011	Italy	Bonaglia_2011_P44	6	male	3	unk		Micro	51091052	51130000	38948	partially or fully missing
Bonaglia, 2011	2011	Italy	Bonaglia_2011_P43	5	female		unk		Normo	51153086	51180000	26914	partially or fully missing
Bonaglia, 2011	2011	Italy	Bonaglia_2011_P30	40	female	50	unk		Normo	47900000	51300000	3400000	partially or fully missing
Breckpot_2016	2016	Belgium	Breckpot_2016_1	40	female		unk		Macro	51123497	51220923	97426	partially or fully missing
Breckpot_2016	2016	Belgium	Breckpot_2016_2	40	female		unk		Macro	51123497	51220923	97426	partially or fully missing
Chen, 2010	2010	Taiwan	Chen_2010_1	1.33	male	81	yes	at 1 year of age delayed and immature myelination in the periventricular white matter of bilateral parietal lobes. The corpus callosum was normal	Normo	43345970	51242384	7896414	partially or fully missing
Cho, 2014	2014	Korea	Cho_2014	0.9	male		yes	at 11 months-a 5.6-cm×5.0-cm×7.6-cm mass in the cerebellar vermis	Normo	47800000	51300000	3500000	partially or fully missing
Deibert, 2019	2019	USA	Deibert_2019	2.75	female	92	yes	at 33 months of age; suspected pachygyri	Normo	44328042	51177926	6849884	partially or fully missing
Denayer, 2012	2012	Belgium	Denayer_2012_3	17.75	male	25	yes	normal, age 22 mo.	Normo	51145237	51220923	75686	partially or fully missing
Denayer, 2012	2012	Belgium	Denayer_2012_4	24.75	female	50	yes	normal, age 9 years	Normo	51123497	51220923	97426	partially or fully missing
Denayer, 2012	2012	Belgium	Denayer_2012_1	5.75	male	75	not known		Normo	50937280	51154705	217425	partially or fully missing
Denayer, 2012	2012	Belgium	Denayer_2012_2	6.8	female	25	yes	normal age 2	Normo	51078884	51244566	165682	partially or fully missing
Denayer, 2012	2012	Belgium	Denayer_2012_7	51.9	female	50	no		Normo	47784855	51220923	3436068	partially or fully missing
Denayer, 2012	2012	Belgium	Denayer_2012_6	41	male	91	no		Normo	49795787	51106944	1311157	preserved
Denayer, 2012	2012	Belgium	Denayer_2012_5	37	female	38	no		Normo	49083837	51106944	2023107	preserved
Disciglio, 2014	2014	Italy	Disciglio_2014_4	6	female	97	no abnormal findings		Macro	42160270	45160369	3000099	preserved
Disciglio, 2014	2014	Italy	Disciglio_2014_5	1.25	male	56	no abnormal findings		Macro	42176139	47543953	5367814	preserved
Disciglio, 2014	2014	Italy	Disciglio_2014_1	0.33	male	97	yes	Thin corpus collosum and little layers in frontal brain region	Macro	42204882	48139205	5934323	preserved
Disciglio, 2014	2014	Italy	Disciglio_2014_6	2.7	female	97	yes	Periventricular leucomalacia	Macro	42776398	48312768	5536370	preserved
Disciglio, 2014	2014	Italy	Disciglio_2014_2	11	female	0.4	yes	Normal except for a small pituitary gland	Micro	41834214	45630709	3796495	preserved
Disciglio, 2014	2014	Italy	Disciglio_2014_8	5.5	male	3	not performed		Micro	43709818	50692268	6982450	preserved
Disciglio, 2014	2014	Italy	Disciglio_2014_9	1.5	female	66	yes	Ventriculomegaly, dilation of both frontal horns and thin corpus collosum	Normo	43704364	49832693	6128329	preserved
Disciglio, 2014	2014	Italy	Disciglio_2014_3	5	male		yes	Slight broadening of the liquor space in the left Sylvian fissure but not major pathological findings	Normo	43355693	49933743	6578050	preserved
Droogman	2019	Belgium	Droogman_2019_1	2.3	male	1	no		Micro	48517389	51178515	2661126	partially or fully missing
Droogman	2019	Belgium	Droogman_2019_11	24	female	50	yes	normal	Normo	51123497	51220923	97426	partially or fully missing
Droogman	2019	Belgium	Droogman_2019_15	41	male	47	yes-CT		Normo	51122805	51220923	98118	partially or fully missing
Droogman	2019	Belgium	Droogman_2019_16	6	female	25	yes	normal	Normo	51123497	51220923	97426	partially or fully missing
Droogman	2019	Belgium	Droogman_2019_9	15	male	25	yes	normal	Normo	51145237	51220923	75686	partially or fully missing
Droogman	2019	Belgium	Droogman_2019_8	1.5	female	96	no		Normo	50890078	51149209	259131	partially or fully missing
Droogman	2019	Belgium	Droogman_2019_5	5.1	male	75	no		Normo	50937280	51154705	217425	partially or fully missing
Droogman	2019	Belgium	Droogman_2019_12	22.4	female	5	yes	very slight increase of tumoural leasions	Normo	48615664	51220923	2605259	partially or fully missing
Droogman	2019	Belgium	Droogman_2019_4	6.1	female	96	no		Normo	48300000	51300000	3000000	partially or fully missing
Droogman	2019	Belgium	Droogman_2019_13	35.2	female	75	no		Normo	44505539	51157780	6652241	partially or fully missing
Durand, 2006	2006	France	Durand_2006_ASD1	12	female		unk		Normo	51121800	51300000	178200	partially or fully missing
Durand, 2006	2006	France	Durand_2006_ASD3	12	female		unk		Normo	50400000	51300000	900000	partially or fully missing
Figura, 2014	2014	Italy	Figura_2014_2	25	female	3	yes	left temporal atrophy, bilateral dilation of the occipital horns of the lateral ventricles, signal abnormality of the occipital white matter.	Micro	43827346	51178264	7350918	partially or fully missing
Figura, 2014	2014	Italy	Figura_2014_1	23	female	25	yes	Cyst in sthe seputm pellucidum (thin sheet) and cavum vergae.	Normo	42385962	46988921	4602959	preserved
Figura, 2014; and Bonaglia, 2011	2011	Italy	Figura_2014_3_P38	16	female	25	yes	asymmetry of the lateral ventricles(right > left) and signal abnormality ofthe occipital periventricularwhite matter;	Normo	51152845	51178264	25419	partially or fully missing
Figura, 2014; Bonaglia 2011	2011	Italy	Figura_2014_4_P37	1	female	25	yes	normal at age 15	Normo	51080647	51137385	56738	partially or fully missing
Figura, 2014; Bonaglia, 2011	2011	Italy	Figura_2014_5_P23	0	male	3	yes	mild frontal atrophy at age 11	Micro	47818752	51219009	3400257	partially or fully missing
Figura, 2014; Bonaglia, 2011	2011	Italy	Figura_2014_6_P28	14	female	35	yes	The brain MRI showed thinning of the corpuscallosum (between the body and the splenium), widespreadcortical atrophy and dilation of the lateral ventricles, mildwidespread reduction of the white matter, mildly dilatedperimesencephalic and ambient cisterns.	Normo	49389829	51178264	1788435	partially or fully missing
Guilherme, 2014	2014	Brazil	Guilherme_2014_4	10	female	2	unk		Micro	47315942	51215613	3899671	partially or fully missing
Guilherme, 2014	2014	Brazil	Guilherme_2014_5	13	male	50	unk		Normo	51061393	51215613	154220	partially or fully missing
Guilherme, 2014	2014	Brazil	Guilherme_2014_3	1	female	77	no		Normo	43414331	51215613	7801282	partially or fully missing
Guilherme, 2014-	2014	Brazil	Guilherme_2014_2	24	male	97.5	unk		Macro	44105777	51215613	7109836	partially or fully missing
Ha_2017	2017	USA	Ha_2017_2	6	female		yes	Arnold Chiari malformation type I, vertricular megaly	Macro	43001888	48314825	5312937	preserved
Ha_2017	2017	USA	Ha_2017_1	4	male		yes	7 mm left cerebellopontine angle arachnoid cyst; withmarked increase increase in size with mass effect then ruptured. Grew within 8 months	Normo	45821715	50943423	5121708	preserved
Hackmann_2015	2015	Germany	Hackmann_2015	16	male	61	no		Normo	44574802	51224402	6649600	partially or fully missing
Hannachi, 2013	2013	Tunisia	Hannachi_2013_1	5	male	1	yes	diffuse corticle and subcortical atrophy	Micro	49833547	51178264	1344717	partially or fully missing
Hannachi, 2013	2013	Tunisia	Hannachi_2013_2	5	female	8.5	yes	normal	Normo	50883397	51178264	294867	partially or fully missing
Ishikawa_2016	2016	Japan	Ishikawa_2016	1	male	99	yes	2 years of age. thinning of corpus collosum, reduction of white matter and aranoid cyst in left middle crainal fossa. shunted at age 1.	Macro	46204739	51178264	4973525	partially or fully missing
Jungova_2018	2018	Slovakia	Jungova_2018	30	female		yes	incipent cortical atrophy	Normo	51122321	51176567	54246	partially or fully missing
Karaman_2015	2015	Turkey	Karaman_2015	0.75	male	1	yes	hypoplasia of the corpus collusum, ventricular megaly in bilateral lateral ventrials and partial optic atrophy	Micro	41917576	51300000	9382424	partially or fully missing
Kirkpatrick_2011	2011	USA	Kirkpatrick_2011	2.3	female		unk		Normo	44444566	51244566	6800000	partially or fully missing
Koolen, 2005; Goizet 2000	2000	The Netherlands	Koolen_2005_9	14	female		unk		Normo	48000000	51300000	3300000	partially or fully missing
Kurtas_2018	2018	Italy	Kurtas_2018	3	female	75	yes	bilateral perisylvian poly mirogyria, thier and lateral ventrilces markely enlarged, probably due to aprtial sentosisof the queduct caused by a large cyst compressing the lamina quadrigeminia. thin CC. mass effect compressing the right cerebellar hemisphe	Normo	42817697	51219009	8401312	partially or fully missing
Li_2020	2020	China	Li_2020_1	7	female	74	yes	hypoplasia of white matter and external hydocephalus; age 4 mri s were normal previous results disapeared.	Normo	44850001	50850001	6000000	preserved
Li_2020	2020	China	Li_2020_2	7	male	22	yes	hypoplasia of white matter and external hydocephalus; age 4 mri s were normal previous results disapeared.	Normo	44850001	50850001	6000000	preserved
Lindquist, 2005	2005	Denmark	Lindquist_2005_1	1	male	98	NA		Macro	42800000	51300000	8500000	partially or fully missing
Lumaka_2018	2018	DR Congo	Lumaka_2018	5.14	male	10	no		Normo	44985665	51220923	6235258	partially or fully missing
Macedoni-Luksic, 2013	2013	Slovenia	Macedoni_Luksic_2013	5	male		yes	hypoplastic posterior portion of the corpus callsum at 39 months	Normo	51163647	51193651	30004	partially or fully missing
Misceo, 2011	2011	Norway	Misceo_2011_1	20	female	55	unk		Normo	51159783	51177364	17581	partially or fully missing
Moreira, 2014	2014	Brazil	Moreira_2014_11	14	male	3	no		Micro	49033233	51193680	2160447	partially or fully missing
Moreira, 2014	2014	Brazil	Moreira_2014_9	11	male	82	no		Normo	51027581	51234443	206862	partially or fully missing
Moreira, 2014	2014	Brazil	Moreira_2014_10	6	female	61	no		Normo	50282986	51300000	1017014	partially or fully missing
Palumbo_2017	2017	Italy	Palumbo_2018	18	male	97	yes	age 7. small T1 hyporinstense spots of the peritrigonal zone. Cyst of the septum pellucidum, mild ventricluar dilation, and thinnin of the splenium of the CC.	Macro	45146790	48300246	3153456	preserved
Pan_2014	2014	China	Pan_2014	9	female		yes	normal	Normo	47415000	51215000	3800000	partially or fully missing
Phillippe_2015	2015	France	Phillippe_2015L	0	female	54	yes	thin corpus callosum posterior part, hypertensity on T2 wieghted images localized in the hippocampus, and subcortical hyperintensity on T2 wieghted images localized in the temporal lobes (bilateral temporal glyosis).	Normo	51104485	51145359	40874	partially or fully missing
Pinto, 2013	2013	Brazil	Pinto_2013	9	female		unk		Micro	49800000	51300000	1500000	partially or fully missing
Sathyamoorthi, 2009	2009	USA	Sathyamoorthi_2009_1	1.08	female	90	yes 23 months of age	2.5 cm enhancing mass in fourth ventricle. Atypical teratoid/rhabdoid tumors. grade IV.	Normo	44034440	51234440	7200000	partially or fully missing
Simenson, 2014	2014	Estonia	Simenson_2014_1	7	male	50	yes	right temperal choroidial fissure cyst, white matter signal hyperintensities on T2 images in the left frontal periventricular area, an elevated choline peak from the left parietal lobe white matter (prob. delayed mylination) on MRS. at age 7 mri/mrs resol	Normo	42196467	42917154	720687	preserved
Soorya 2013	2013	USA	Soorya_2013_SH27	27.8	male	97	unk		Macro	51115526	51234443	118917	partially or fully missing
Soorya 2013	2013	USA	Soorya_2013_SH15	1.7	female	97	unk		Macro	45902119	51224208	5322089	partially or fully missing
Soorya 2013	2013	USA	Soorya_2013_SH17	12.2	female	97	unk		Macro	45583935	51224208	5640273	partially or fully missing
Soorya 2013	2013	USA	Soorya_2013_SH21	3.8	male	97	unk		Macro	45428606	51224208	5795602	partially or fully missing
Soorya 2013	2013	USA	Soorya_2013_SH28	1.9	female	97	unk		Macro	45705241	51224208	5518967	partially or fully missing
Soorya 2013	2013	USA	Soorya_2013_SH4	7	female	97	unk		Macro	44321641	51224208	6902567	partially or fully missing
Soorya 2013	2013	USA	Soorya_2013_SH12	25.9	male	97	unk		Macro	42773732	51224208	8450476	partially or fully missing
Soorya 2013	2013	USA	Soorya_2013_SH16	7.4	female	97	unk		Macro	42918711	51224208	8305497	partially or fully missing
Soorya 2013	2013	USA	Soorya_2013_SH24	4	male	97	unk		Macro	43218614	51224208	8005594	partially or fully missing
Soorya 2013	2013	USA	Soorya_2013_SH18	4.5	female	3	unk		Micro	50077362	51224208	1146846	partially or fully missing
Soorya 2013	2013	USA	Soorya_2013_SH11	4.1	female	3	unk		Micro	49028732	51224208	2195476	partially or fully missing
Soorya 2013	2013	USA	Soorya_2013_SH10	2.9	male		unk		Normo	51122946	51224208	101262	partially or fully missing
Soorya 2013	2013	USA	Soorya_2013_SH14	3.9	female		unk		Normo	50267252	51224208	956956	partially or fully missing
Soorya 2013	2013	USA	Soorya_2013_SH20	10.1	male		unk		Normo	51083118	51224208	141090	partially or fully missing
Soorya 2013	2013	USA	Soorya_2013_SH26	8	male		unk		Normo	49460840	51224208	1763368	partially or fully missing
Soorya 2013	2013	USA	Soorya_2013_SH8	3.6	female		unk		Normo	49574124	51224208	1650084	partially or fully missing
Soorya 2013	2013	USA	Soorya_2013_SH19	8.3	male		MRI performed in 28 of 32; 21 of 28 were abnormal		Normo	48551989	51206201	2654212	partially or fully missing
Soorya 2013	2013	USA	Soorya_2013_SH1	7.9	male		unk		Normo	48927548	51224208	2296660	partially or fully missing
Soorya 2013	2013	USA	Soorya_2013_SH2	19.2	male		unk		Normo	48444959	51224208	2779249	partially or fully missing
Soorya 2013	2013	USA	Soorya_2013_SH3	5	male		unk		Normo	49114430	51224208	2109778	partially or fully missing
Soorya 2013	2013	USA	Soorya_2013_SH30	3.7	female		unk		Normo	49004395	51224208	2219813	partially or fully missing
Soorya 2013	2013	USA	Soorya_2013_SH9	4.6	female		unk		Normo	49028732	51224208	2195476	partially or fully missing
Soorya 2013	2013	USA	Soorya_2013_SH25	45.4	male		unk		Normo	46787434	51224208	4436774	partially or fully missing
Soorya 2013	2013	USA	Soorya_2013_SH7	6.8	female		unk		Normo	46905533	51224208	4318675	partially or fully missing
Soorya 2013	2013	USA	Soorya_2013_SH5	1.7	male		unk		Normo	46143471	51224208	5080737	partially or fully missing
Soorya 2013	2013	USA	Soorya_2013_SH22	6.2	male		unk		Normo	44800014	51224208	6424194	partially or fully missing
Soorya 2013	2013	USA	Soorya_2013_SH6	2.8	female		unk		Normo	44427703	51224208	6796505	partially or fully missing
Soorya 2013	2013	USA	Soorya_2013_SH13	14.5	female		unk		Normo	43745129	51224208	7479079	partially or fully missing
Soorya 2013	2013	USA	Soorya_2013_SH23	11.4	male		unk		Normo	44023173	51224208	7201035	partially or fully missing
Soorya 2013	2013	USA	Soorya_2013_SH31	2.1	male		unk		Normo	42822943	51224208	8401265	partially or fully missing
Tabet_2017	2017	France	Tabet_2017_5	4.58	female		NA	NA	Macro	45550500	51169045	5618545	partially or fully missing
Tabet_2017	2017	France	Tabet_2017_65	0.5	male		yes	thin corpus callosum	Micro	50004759	51178264	1173505	partially or fully missing
Tabet_2017	2017	France	Tabet_2017_26	12.75	female		yes	posterior ventriculomegaly, thin corpus callosum, mild brain stem atrophy	Micro	49623769	51186190	1562421	partially or fully missing
Tabet_2017	2017	France	Tabet_2017_80	4.92	female		NA	NA	Micro	48802104	51178264	2376160	partially or fully missing
Tabet_2017	2017	France	Tabet_2017_60	1.5	female		yes	Dandy Walker malformation	Micro	47865680	51178405	3312725	partially or fully missing
Tabet_2017	2017	France	Tabet_2017_53	9.42	male		NA	NA	Normo	51116107	51170223	54116	partially or fully missing
Tabet_2017	2017	France	Tabet_2017_25	2.25	male		yes	periventricular white matter hyperintensity, dilated Virchow Robin spaces	Normo	51123491	51178264	54773	partially or fully missing
Tabet_2017	2017	France	Tabet_2017_76	3.17	male		NA	NA	Normo	51123491	51178264	54773	partially or fully missing
Tabet_2017	2017	France	Tabet_2017_34	11.25	male		yes	left and posterior white matter hyper signal	Normo	51123291	51178405	55114	partially or fully missing
Tabet_2017	2017	France	Tabet_2017_37	8	female		yes	normal	Normo	51132603	51178405	45802	partially or fully missing
Tabet_2017	2017	France	Tabet_2017_16	15.75	female		yes	normal	Normo	51123291	51219150	95859	partially or fully missing
Tabet_2017	2017	France	Tabet_2017_18	42	female		NA	NA	Normo	51123291	51219150	95859	partially or fully missing
Tabet_2017	2017	France	Tabet_2017_36	4.17	male		NA	NA	Normo	51123291	51219150	95859	partially or fully missing
Tabet_2017	2017	France	Tabet_2017_11	37.42	female		yes	normal	Normo	50452208	51169045	716837	partially or fully missing
Tabet_2017	2017	France	Tabet_2017_13	33	female		yes	normal	Normo	50883397	51178264	294867	partially or fully missing
Tabet_2017	2017	France	Tabet_2017_33	3.42	male		NA	NA	Normo	50937228	51178405	241177	partially or fully missing
Tabet_2017	2017	France	Tabet_2017_64	39	female		yes	cranial vault hyperostosis, parenchymal atrophy	Normo	50671279	51219150	547871	partially or fully missing
Tabet_2017	2017	France	Tabet_2017_79	8	female		NA	NA	Normo	51121362	51234442	113080	partially or fully missing
Tabet_2017	2017	France	Tabet_2017_58	3.5	male		yes	mega-cisterna magna ventriculomegaly, thin corpus callosum	Normo	50055568	51178264	1122696	partially or fully missing
Tabet_2017	2017	France	Tabet_2017_66	0.58	female		yes	left periventricular leukomalacy	Normo	49536180	51193680	1657500	partially or fully missing
Tabet_2017	2017	France	Tabet_2017_78	10	male		NA	NA	Normo	49745407	51195728	1450321	partially or fully missing
Tabet_2017	2017	France	Tabet_2017_23	5.42	female		yes	periventricular mild white matter hyperintensity, right opacified mastoid cells	Normo	49513930	51218950	1705020	partially or fully missing
Tabet_2017	2017	France	Tabet_2017_12	13.75	female		yes	normal	Normo	48671102	51169045	2497943	partially or fully missing
Tabet_2017	2017	France	Tabet_2017_40	8	male		NA	NA	Normo	48802104	51178264	2376160	partially or fully missing
Tabet_2017	2017	France	Tabet_2017_54	5.25	male		yes	normal	Normo	48224528	51178264	2953736	partially or fully missing
Tabet_2017	2017	France	Tabet_2017_15	10.67	female		NA	NA	Normo	49145909	51219150	2073241	partially or fully missing
Tabet_2017	2017	France	Tabet_2017_68	3.5	male		yes	corpus callosum hypoplasia	Normo	48224328	51219150	2994822	partially or fully missing
Tabet_2017	2017	France	Tabet_2017_31	2	male		NA	NA	Normo	47909796	51178405	3268609	partially or fully missing
Tabet_2017	2017	France	Tabet_2017_77	1.17	female		NA	NA	Normo	47648233	51211392	3563159	partially or fully missing
Tabet_2017	2017	France	Tabet_2017_69	4.42	male		yes	olfactory nerve agenesia	Normo	47751912	51219150	3467238	partially or fully missing
Tabet_2017	2017	France	Tabet_2017_42	1.33	female		NA	NA	Normo	46555395	51175792	4620397	partially or fully missing
Tabet_2017	2017	France	Tabet_2017_14	3.66	female		NA	NA	Normo	47080299	51219009	4138710	partially or fully missing
Tabet_2017	2017	France	Tabet_2017_74	4.92	female		NA	NA	Normo	45522296	51170223	5647927	partially or fully missing
Tabet_2017	2017	France	Tabet_2017_4	1	female		NA	NA	Normo	45828060	51178405	5350345	partially or fully missing
Tabet_2017	2017	France	Tabet_2017_71	10	female		NA	NA	Normo	45547030	51186390	5639360	partially or fully missing
Tabet_2017	2017	France	Tabet_2017_59	1.42	female		yes	left temporo-cortico-subcortical sequellae of ischemic injuries, posterior fossea arachnoid cyst	Normo	45522296	51219009	5696713	partially or fully missing
Tabet_2017	2017	France	Tabet_2017_6	2.08	male		yes	white matter feature, thin corpus callosum	Normo	44187687	51169045	6981358	partially or fully missing
Tabet_2017	2017	France	Tabet_2017_41	1	female		yes	normal	Normo	44864865	51178264	6313399	partially or fully missing
Tabet_2017	2017	France	Tabet_2017_8	13.83	female		yes	global atrophy, ventricular dilatation	Normo	43872933	51169045	7296112	partially or fully missing
Tabet_2017	2017	France	Tabet_2017_39	10	female		NA	NA	Normo	43415599	51178264	7762665	partially or fully missing
Tabet_2017	2017	France	Tabet_2017_55	5.25	female		NA	NA	Normo	43730323	51178264	7447941	partially or fully missing
Tabet_2017	2017	France	Tabet_2017_38	5.58	male		yes	temporal left arachnoid cysts, periventricular white matter hyper signal concordant with myelination delay	Normo	43331411	51178405	7846994	partially or fully missing
Tabet_2017	2017	France	Tabet_2017_19	1.83	female		yes	cranial vault asymmetry with right and posterior plagiocephaly, symetric enlarged lateral and third ventricules, normal maturation	Normo	43759828	51186190	7426362	partially or fully missing
Tabet_2017	2017	France	Tabet_2017_17	0.5	male		NA	NA	Normo	43318329	51219009	7900680	partially or fully missing
Tabet_2017	2017	France	Tabet_2017_24	2	male		NA	NA	Normo	43534878	51304566	7769688	partially or fully missing
Tabet_2017	2017	France	Tabet_2017_28	4.5	male		yes	thin corpus callosum, enlarged third ventricule, anterior cerebral falx agenesis, frontal gyri interdigitation, hyppocampal atrophy	Normo	42990804	51178205	8187401	partially or fully missing
Tabet_2017	2017	France	Tabet_2017_56	21	male		yes	ventriculomegaly, corpus callosum agenesia	Normo	42320845	51178405	8857560	partially or fully missing
Tabet_2017	2017	France	Tabet_2017_67	12.92	male		NA	NA	Normo	43057749	51219150	8161401	partially or fully missing
Tabet_2017	2017	France	Tabet_2017_57	2.25	male		yes	simplified corpus callosum	Normo	42069936	51178264	9108328	partially or fully missing
Terrone_2017	2017	Italy	Terrone_2017_4	7	female	2	no		Micro	51137326	51150064	12738	partially or fully missing
Terrone_2017	2017	Italy	Terrone_2017_1	37	female	73	no		Normo	51137326	51150064	12738	partially or fully missing
Terrone_2017	2017	Italy	Terrone_2017_2	10	male	80	yes age 11	small FLAIR in T2 hyperintensities located in the globus pallidus and right thalmus. Non specific trigonal white matter Flair and T 2 hyperintensities and bilateral choroid plexus cysts. Mylination normal.	Normo	51137326	51150064	12738	partially or fully missing
Terrone_2017	2017	Italy	Terrone_2017_3	10	male	80	yes age 11	small FLAIR in T2 hyperintensities located in the left cerebral peduncle both thalami and left globus pallidus, bilateral temporal periventricular white matter. Non specific trigonal white matter Flair and T 2 hyperintensities and bilateral choroid plexus	Normo	51137326	51150064	12738	partially or fully missing
Thummler_2016	2016	France	Thummler_2016	5	female	99	yes age 4.5	normal	Macro	42291063	42865350	574287	preserved
Toruner, 2009	2009	USA, child of Indian ancestry	Toruner_2009_1	0.21	male		unk		Normo	46726549	51234440	4507891	partially or fully missing
Upadia_2018	2018	USA	Upadia_2018	1.1	female	68	no		Normo	41673833	42839139	1165306	preserved
Verhoeven, 2012; Willemsen, 2011	2012	The Netherlands	Verhoeven_2012_1	29	male	2	yes	hypoplasia of the cerebellar vermis with enlarged cisterna magna and mild enlargement of lateral ventricles.	Micro	49030000	51180000	2150000	partially or fully missing
Verhoeven, 2012; Willemsen, 2011	2012	The Netherlands	Verhoeven_2012_2	31	male	20	yes	hypoplasia of the cerebellar vermis with enlarged cisterna magna and mild enlargement of lateral ventricles.	Normo	49030000	51180000	2150000	partially or fully missing
Verhoeven, 2012b	2012	The Netherlands	Verhoeven_2012b	70	female	98	yes	T2- weighted-cortical atrophy with clear frontal predominance; subtle periventricular white matter changes	Macro	50564181	51175626	611445	partially or fully missing
Vlaskamp_2017	2017	Netherlands	Vlaskamp_2016	16	male		yes	normal	Normo	51125351	51219150	93799	partially or fully missing
Vodrackova,2014	2014	Czech Republic	Vodrackova_2014_1	1.75	male	3	yes	delayed mylenation	Micro	50929093	51016098	87005	preserved
Vodrackova,2014	2014	Czech Republic	Vodrackova_2014_2	16	male	3	yes- 12 years	white matter abnormalities compatable with a dx of leukodystrophy	Micro	50929092	51104142	175050	preserved
Vucurovic, 2012	2012	France	Vucurovic_2012_1	9	male	22	no		Normo	51080647	51219009	138362	partially or fully missing
Willemsen, 2011	2011	The Netherlands	Willemsen_2011_7	48	male	80	yes	normal brain anatomy apart from mild enlargement of the cisterna magna and central atrophy.	Normo	49396567	51196165	1799598	partially or fully missing
Wilson_2008	2008	Canada	Wilson_2008_A	4.17	female	98	yes	slight trigoncelphaly, cysts of septum pellucidum, frontal and sylvian cortical scissures-fissures	Macro	42093041	45682529	3589488	preserved
Wilson_2008	2008	Canada	Wilson_2008_B	8	male	97	yes	Large caven septum pelucidum and vergae; hypo mylination of temeral lobes	Macro	42895502	47049481	4153979	preserved
Wilson_2008	2008	Canada	Wilson_2008_BX	21	female	99.6	no		Macro	42895502	47049481	4153979	preserved
Wu_2010	2010	China	Wu_2010_390	1	male		yes	Thin corpus collosum	Micro	48521336	51233134	2711798	partially or fully missing
Wu_2010	2010	China	Wu_2010_2498	3	female				Normo	49043564	51063134	2019570	preserved
Xu_2020	2020	China	Xu_2020_P27	1.4	female	100		Generous extracerebral spaces (1y)	Macro	51135991	51169740	33749	partially or fully missing
Xu_2020	2020	China	Xu_2020_P8	3.7	male	96	Yes	Thinning of corpus callosum (0.5y)	Macro	46688687	51220738	4532051	partially or fully missing
Xu_2020	2020	China	Xu_2020_P16	4.8	female	97		Enlargement of ventricles (0.5y)	Macro	43674432	51139778	7465346	partially or fully missing
Xu_2020	2020	China	Xu_2020_P19	1.7	female	3		Enlargement of ventricles (0.5y)	Micro	51121768	51160865	39097	partially or fully missing
Xu_2020	2020	China	Xu_2020_P17	6.4	male	1	yes	Normal	Micro	47486331	51183840	3697509	partially or fully missing
Xu_2020	2020	China	Xu_2020_P4	6.5	female	1	NA	NK	Micro	47056555	51197766	4141211	partially or fully missing
Xu_2020	2020	China	Xu_2020_P26	6.5	male	53	yes	Normal	Normo	51123013	51169790	46777	partially or fully missing
Xu_2020	2020	China	Xu_2020_P20	4.7	male	12	yes	Normal	Normo	51128324	51197766	69442	partially or fully missing
Xu_2020	2020	China	Xu_2020_P23	3.3	female	50	yes	Normal	Normo	50990475	51115526	125051	partially or fully missing
Xu_2020	2020	China	Xu_2020_P9	7.3	male	95	yes	Leukodystrophy (1.5y)	Normo	51073379	51197838	124459	partially or fully missing
Xu_2020	2020	China	Xu_2020_P21	4.3	female	10	NA	NK	Normo	49882209	51197726	1315517	partially or fully missing
Xu_2020	2020	China	Xu_2020_P29	3.1	male	60	yes	Large cisterna magna (2.3y)	Normo	50155448	51197766	1042318	partially or fully missing
Xu_2020	2020	China	Xu_2020_P6	1.8	female	60	yes	Normal	Normo	46615777	51178213	4562436	partially or fully missing
Xu_2020	2020	China	Xu_2020_P3	5.5	male	75	Yes	Thinning of corpus callosum (2y)	Normo	45193180	51178213	5985033	partially or fully missing
Xu_2020	2020	China	Xu_2020_P2	1.9	male	73	yes	Delayed myelination (0.5y)	Normo	43428841	51197766	7768925	partially or fully missing
Xu_2020	2020	China	Xu_2020_P5	5.8	male	90	yes	Agenesis of corpus callosum (2.3y)	Normo	43629482	51197766	7568284	partially or fully missing
Xu_2020	2020	China	Xu_2020_P25	1.8	female	79	Yes	Thinning of corpus callosum (1.6y)	Normo	42522566	51216419	8693853	partially or fully missing
